# Supplementary material for: Kinetics of Polyampholyte Dimerization: Influence of Charge Sequences
Source: Polymers (Basel). 2024 Oct 18;16(20):2928. doi: 10.3390/polym16202928 (PMC11510756; doi:10.3390/polym16202928)
Supplement: Supplementary file 1 [file polymers-16-02928-s001.zip]

Archive with 42 entries (41 files):
- Definitions/
- Definitions/.DS_Store
- Definitions/acs-SI.bib
- Definitions/acs-SI_PAkinetics2.bib
- Definitions/chicago2.bst
- Definitions/Fig1.pdf
- Definitions/Fig10block.png
- Definitions/Fig2Inertia.png
- Definitions/Fig3CM.png
- Definitions/Fig4SP.png
- Definitions/Fig5.png
- Definitions/Fig6CNC.png
- Definitions/Fig7FE.png
- Definitions/Fig8FP.png
- Definitions/Fig9DCM.png
- Definitions/journalnames.tex
- Definitions/logo-ccby-eps-converted-to.pdf
- Definitions/logo-ccby.eps
- Definitions/logo-mdpi-eps-converted-to.pdf
- Definitions/logo-mdpi.eps
- Definitions/logo-orcid.pdf
- Definitions/logo-updates-eps-converted-to.pdf
- Definitions/logo-updates.eps
- Definitions/mdpi.bst
- Definitions/mdpi.cls
- Definitions/polymers-logo-eps-converted-to.pdf
- Definitions/polymers-logo.eps
- Definitions/polymers-logo.png
- Definitions/Q10_3seqs_0.png
- Definitions/Table1.png
- FigureS1.png
- FigureS2.png
- polymers-3245631-supplemantary.aux
- polymers-3245631-supplemantary.log
- polymers-3245631-supplemantary.out
- polymers-3245631-supplemantary.pdf
- polymers-3245631-supplemantary.synctex.gz
- polymers-3245631-supplemantary.tex
- S1.mp4
- S2.mp4
- S3.mp4
- S4.mp4
