# Supplementary material for: Kinetics of Polyampholyte Dimerization: Influence of Charge Sequences
Source: Polymers (Basel). 2024 Oct 18;16(20):2928. doi: 10.3390/polym16202928 (PMC11510756; doi:10.3390/polym16202928)
Supplement: Supplementary file 1 [file polymers-16-02928-s001.zip › Definitions/acs-SI.bib]

This is an auxiliary file used by the `achemso' bundle.
This file may safely be deleted. It will be recreated as required.
 
@Control{achemso-control,
  ctrl-article-title  = "yes",
  ctrl-chapter-title  = "no",
  ctrl-doi            = "yes",
  ctrl-etal-number    = "15",
  ctrl-etal-firstonly = "yes",
}
