# Supplementary material for: Kinetics of Polyampholyte Dimerization: Influence of Charge Sequences
Source: Polymers (Basel). 2024 Oct 18;16(20):2928. doi: 10.3390/polym16202928 (PMC11510756; doi:10.3390/polym16202928)
Supplement: Supplementary file 1 [file polymers-16-02928-s001.zip › polymers-3245631-supplemantary.aux]

\relax 
\providecommand*\new@tpo@label[2]{}
\providecommand\hyper@newdestlabel[2]{}
\providecommand\HyperFirstAtBeginDocument{\AtBeginDocument}
\HyperFirstAtBeginDocument{\ifx\hyper@anchor\@undefined
\global\let\oldnewlabel\newlabel
\gdef\newlabel#1#2{\newlabelxx{#1}#2}
\gdef\newlabelxx#1#2#3#4#5#6{\oldnewlabel{#1}{{#2}{#3}}}
\AtEndDocument{\ifx\hyper@anchor\@undefined
\let\newlabel\oldnewlabel
\fi}
\fi}
\global\let\hyper@last\relax 
\gdef\HyperFirstAtBeginDocument#1{#1}
\providecommand\HyField@AuxAddToFields[1]{}
\providecommand\HyField@AuxAddToCoFields[2]{}
\bibstyle{Definitions/mdpi}
\newmarginnote{note.1.1}{{1}{10945661sp}}
\@writefile{toc}{\contentsline {section}{\numberline {1}Theory}{1}{section.1}\protected@file@percent }
\@writefile{toc}{\contentsline {subsection}{\numberline {1.1}Dimerization Kinetics from the Statistics of the Distance between the Centers of Mass of the Two Unimers: Fokker-Planck Type Approach}{1}{subsection.1.1}\protected@file@percent }
\@writefile{toc}{\contentsline {subsection}{\numberline {1.2}Dimer dwell time and bound/unbound block transitions: a toy model}{2}{subsection.1.2}\protected@file@percent }
\newlabel{pocExpansion}{{S9}{2}{Dimer dwell time and bound/unbound block transitions: a toy model}{equation.1.9}{}}
\newlabel{pco}{{S10}{2}{Dimer dwell time and bound/unbound block transitions: a toy model}{equation.1.10}{}}
\newlabel{pooExpansion}{{S11}{3}{Dimer dwell time and bound/unbound block transitions: a toy model}{equation.1.11}{}}
\newlabel{poo}{{S12}{3}{Dimer dwell time and bound/unbound block transitions: a toy model}{equation.1.12}{}}
\newlabel{Dyson}{{S14}{3}{Dimer dwell time and bound/unbound block transitions: a toy model}{equation.1.14}{}}
\newlabel{tf}{{S15}{3}{Dimer dwell time and bound/unbound block transitions: a toy model}{equation.1.15}{}}
\newlabel{tfeq}{{S16}{4}{Dimer dwell time and bound/unbound block transitions: a toy model}{equation.1.16}{}}
\citation{plimpton1995fast}
\citation{chae2022partially}
\@writefile{toc}{\contentsline {section}{\numberline {2}Molecular Dynamics Simulation Description}{5}{section.2}\protected@file@percent }
\@writefile{toc}{\contentsline {section}{\numberline {3}Kinetics of PA Dimerization}{6}{section.3}\protected@file@percent }
\@writefile{toc}{\contentsline {subsection}{\numberline {3.1}Moment of Inertia Tensor, Eigenvalues}{6}{subsection.3.1}\protected@file@percent }
\@writefile{lot}{\contentsline {table}{\numberline {S1}{\ignorespaces Eigenvalues $\lambda _1$,$\lambda _2$, and $\lambda _3$ for the conformations shown in Fig. 1. In (a) and (b), the conformations are labeled as 1, 2, and 3 from left to right.\relax }}{6}{table.caption.1}\protected@file@percent }
\providecommand*\caption@xref[2]{\@setref\relax\@undefined{#1}}
\newlabel{table3}{{S1}{6}{Eigenvalues $\lambda _1$,$\lambda _2$, and $\lambda _3$ for the conformations shown in Fig. 1. In (a) and (b), the conformations are labeled as 1, 2, and 3 from left to right.\relax }{table.caption.1}{}}
\@writefile{toc}{\contentsline {subsection}{\numberline {3.2}Dimerization and Dissociation}{7}{subsection.3.2}\protected@file@percent }
\@writefile{lof}{\contentsline {figure}{\numberline {S1}{\ignorespaces Snapshots illustrating association and dissociation processes of two PA chains (seq.39). Each shown process spans approximately $3000 \tau $. The two unimers are distinguished by pink and green colors. White spheres indicate counterions.\relax }}{7}{figure.caption.2}\protected@file@percent }
\bibcite{plimpton1995fast}{{1}{}{{}}{{}}}
\bibcite{chae2022partially}{{2}{}{{}}{{}}}
\providecommand\NAT@force@numbers{}\NAT@force@numbers
\expandafter\ifx\csname c@page@totc\endcsname\relax\newcounter{page@totc}\fi\setcounter{page@totc}{8}
\@writefile{toc}{\contentsline {subsection}{\numberline {3.3}Potential Profiles}{8}{subsection.3.3}\protected@file@percent }
\@writefile{lof}{\contentsline {figure}{\numberline {S2}{\ignorespaces (a) Potential profiles for representative sequences of $Q$ = 8 and CNC = 5, seq.13 (A1, $(-4)\times 1$,$(-2)\times 3$), seq.23 (B2,$(-3)\times 2$,$(-2)\times 1$) and seq.48(B1,$(-3)\times 1$,$(-2)\times 2$). (b) Potential profiles for three sequences, seq.16, seq.17, and seq.29 belonging to Group B3 $ ((-3)\times 3$). The CNC values for these sequences are 4, 5, and $-1$, respectively. (c) The landscape of three sequences with $Q$ = 10 are shown for comparison: sequence $a$ ($(-4)\times 1$) and sequence $b$ and $c$ ($(-2)\times 3$). (d) These three sequences from (c) are shown below. The center-to-center distances $r$ are chosen as reaction coordinates. \relax }}{8}{figure.caption.3}\protected@file@percent }
\newlabel{FEbarrier}{{S2}{8}{(a) Potential profiles for representative sequences of $Q$ = 8 and CNC = 5, seq.13 (A1, $(-4)\times 1$,$(-2)\times 3$), seq.23 (B2,$(-3)\times 2$,$(-2)\times 1$) and seq.48(B1,$(-3)\times 1$,$(-2)\times 2$). (b) Potential profiles for three sequences, seq.16, seq.17, and seq.29 belonging to Group B3 $ ((-3)\times 3$). The CNC values for these sequences are 4, 5, and $-1$, respectively. (c) The landscape of three sequences with $Q$ = 10 are shown for comparison: sequence $a$ ($(-4)\times 1$) and sequence $b$ and $c$ ($(-2)\times 3$). (d) These three sequences from (c) are shown below. The center-to-center distances $r$ are chosen as reaction coordinates. \relax }{figure.caption.3}{}}
\@writefile{toc}{\contentsline {section}{References}{8}{figure.caption.3}\protected@file@percent }
\newlabel{LastPage}{{}{8}{}{page.8}{}}
\xdef\lastpage@lastpage{8}
\xdef\lastpage@lastpageHy{8}
\gdef \@abspage@last{8}
