# Supplementary material for: Kinetics of Polyampholyte Dimerization: Influence of Charge Sequences
Source: Polymers (Basel). 2024 Oct 18;16(20):2928. doi: 10.3390/polym16202928 (PMC11510756; doi:10.3390/polym16202928)
Supplement: Supplementary file 1 [file polymers-16-02928-s001.zip › polymers-3245631-supplemantary.out]

\BOOKMARK [1][]{section.1}{\376\377\000T\000h\000e\000o\000r\000y}{}% 1
\BOOKMARK [2][]{subsection.1.1}{\376\377\000D\000i\000m\000e\000r\000i\000z\000a\000t\000i\000o\000n\000\040\000K\000i\000n\000e\000t\000i\000c\000s\000\040\000f\000r\000o\000m\000\040\000t\000h\000e\000\040\000S\000t\000a\000t\000i\000s\000t\000i\000c\000s\000\040\000o\000f\000\040\000t\000h\000e\000\040\000D\000i\000s\000t\000a\000n\000c\000e\000\040\000b\000e\000t\000w\000e\000e\000n\000\040\000t\000h\000e\000\040\000C\000e\000n\000t\000e\000r\000s\000\040\000o\000f\000\040\000M\000a\000s\000s\000\040\000o\000f\000\040\000t\000h\000e\000\040\000T\000w\000o\000\040\000U\000n\000i\000m\000e\000r\000s\000:\000\040\000F\000o\000k\000k\000e\000r\000-\000P\000l\000a\000n\000c\000k\000\040\000T\000y\000p\000e\000\040\000A\000p\000p\000r\000o\000a\000c\000h}{section.1}% 2
\BOOKMARK [2][]{subsection.1.2}{\376\377\000D\000i\000m\000e\000r\000\040\000d\000w\000e\000l\000l\000\040\000t\000i\000m\000e\000\040\000a\000n\000d\000\040\000b\000o\000u\000n\000d\000/\000u\000n\000b\000o\000u\000n\000d\000\040\000b\000l\000o\000c\000k\000\040\000t\000r\000a\000n\000s\000i\000t\000i\000o\000n\000s\000:\000\040\000a\000\040\000t\000o\000y\000\040\000m\000o\000d\000e\000l}{section.1}% 3
\BOOKMARK [1][]{section.2}{\376\377\000M\000o\000l\000e\000c\000u\000l\000a\000r\000\040\000D\000y\000n\000a\000m\000i\000c\000s\000\040\000S\000i\000m\000u\000l\000a\000t\000i\000o\000n\000\040\000D\000e\000s\000c\000r\000i\000p\000t\000i\000o\000n}{}% 4
\BOOKMARK [1][]{section.3}{\376\377\000K\000i\000n\000e\000t\000i\000c\000s\000\040\000o\000f\000\040\000P\000A\000\040\000D\000i\000m\000e\000r\000i\000z\000a\000t\000i\000o\000n}{}% 5
\BOOKMARK [2][]{subsection.3.1}{\376\377\000M\000o\000m\000e\000n\000t\000\040\000o\000f\000\040\000I\000n\000e\000r\000t\000i\000a\000\040\000T\000e\000n\000s\000o\000r\000,\000\040\000E\000i\000g\000e\000n\000v\000a\000l\000u\000e\000s}{section.3}% 6
\BOOKMARK [2][]{subsection.3.2}{\376\377\000D\000i\000m\000e\000r\000i\000z\000a\000t\000i\000o\000n\000\040\000a\000n\000d\000\040\000D\000i\000s\000s\000o\000c\000i\000a\000t\000i\000o\000n}{section.3}% 7
\BOOKMARK [2][]{subsection.3.3}{\376\377\000P\000o\000t\000e\000n\000t\000i\000a\000l\000\040\000P\000r\000o\000f\000i\000l\000e\000s}{section.3}% 8
\BOOKMARK [1][]{figure.caption.3}{\376\377\000R\000e\000f\000e\000r\000e\000n\000c\000e\000s}{}% 9
