# Supplementary material for: Kinetics of Polyampholyte Dimerization: Influence of Charge Sequences
Source: Polymers (Basel). 2024 Oct 18;16(20):2928. doi: 10.3390/polym16202928 (PMC11510756; doi:10.3390/polym16202928)
Supplement: Supplementary file 1 [file polymers-16-02928-s001.zip › polymers-3245631-supplemantary.tex]

%=================================================================
\documentclass[polymers,supfile,accept,pdftex,moreauthors]{Definitions/mdpi} 
%\newcommand{\Rev}[1]{\textcolor{black}{#1}}
%\newcommand{}[1]{\textcolor{black}{#1}}

% For posting an early version of this manuscript as a preprint, you may use "preprints" as the journal and change "submit" to "accept". The document class line would be, e.g., \documentclass[preprints,article,accept,moreauthors,pdftex]{mdpi}. This is especially recommended for submission to arXiv, where line numbers should be removed before posting. For preprints.org, the editorial staff will make this change immediately prior to posting.

%--------------------
% Class Options:
%--------------------
%----------
% journal
%----------
% Choose between the following MDPI journals:
% acoustics, actuators, addictions, admsci, adolescents, aerospace, agriculture, agriengineering, agronomy, ai, algorithms, allergies, alloys, analytica, animals, antibiotics, antibodies, antioxidants, applbiosci, appliedchem, appliedmath, applmech, applmicrobiol, applnano, applsci, aquacj, architecture, arts, asc, asi, astronomy, atmosphere, atoms, audiolres, automation, axioms, bacteria, batteries, bdcc, behavsci, beverages, biochem, bioengineering, biologics, biology, biomass, biomechanics, biomed, biomedicines, biomedinformatics, biomimetics, biomolecules, biophysica, biosensors, biotech, birds, bloods, blsf, brainsci, breath, buildings, businesses, cancers, carbon, cardiogenetics, catalysts, cells, ceramics, challenges, chemengineering, chemistry, chemosensors, chemproc, children, chips, cimb, civileng, cleantechnol, climate, clinpract, clockssleep, cmd, coasts, coatings, colloids, colorants, commodities, compounds, computation, computers, condensedmatter, conservation, constrmater, cosmetics, covid, crops, cryptography, crystals, csmf, ctn, curroncol, currophthalmol, cyber, dairy, data, dentistry, dermato, dermatopathology, designs, diabetology, diagnostics, dietetics, digital, disabilities, diseases, diversity, dna, drones, dynamics, earth, ebj, ecologies, econometrics, economies, education, ejihpe, electricity, electrochem, electronicmat, electronics, encyclopedia, endocrines, energies, eng, engproc, ent, entomology, entropy, environments, environsciproc, epidemiologia, epigenomes, est, fermentation, fibers, fintech, fire, fishes, fluids, foods, forecasting, forensicsci, forests, foundations, fractalfract, fuels, futureinternet, futureparasites, futurepharmacol, futurephys, futuretransp, galaxies, games, gases, gastroent, gastrointestdisord, gels, genealogy, genes, geographies, geohazards, geomatics, geosciences, geotechnics, geriatrics, hazardousmatters, healthcare, hearts, hemato, heritage, highthroughput, histories, horticulturae, humanities, humans, hydrobiology, hydrogen, hydrology, hygiene, idr, ijerph, ijfs, ijgi, ijms, ijns, ijtm, ijtpp, immuno, informatics, information, infrastructures, inorganics, insects, instruments, inventions, iot, j, jal, jcdd, jcm, jcp, jcs, jdb, jeta, jfb, jfmk, jimaging, jintelligence, jlpea, jmmp, jmp, jmse, jne, jnt, jof, joitmc, jor, journalmedia, jox, jpm, jrfm, jsan, jtaer, jzbg, kidney, kidneydial, knowledge, land, languages, laws, life, liquids, literature, livers, logics, logistics, lubricants, lymphatics, machines, macromol, magnetism, magnetochemistry, make, marinedrugs, materials, materproc, mathematics, mca, measurements, medicina, medicines, medsci, membranes, merits, metabolites, metals, meteorology, methane, metrology, micro, microarrays, microbiolres, micromachines, microorganisms, microplastics, minerals, mining, modelling, molbank, molecules, mps, msf, mti, muscles, nanoenergyadv, nanomanufacturing, nanomaterials, ncrna, network, neuroglia, neurolint, neurosci, nitrogen, notspecified, nri, nursrep, nutraceuticals, nutrients, obesities, oceans, ohbm, onco, oncopathology, optics, oral, organics, organoids, osteology, oxygen, parasites, parasitologia, particles, pathogens, pathophysiology, pediatrrep, pharmaceuticals, pharmaceutics, pharmacoepidemiology, pharmacy, philosophies, photochem, photonics, phycology, physchem, physics, physiologia, plants, plasma, pollutants, polymers, polysaccharides, poultry, powders, preprints, proceedings, processes, prosthesis, proteomes, psf, psych, psychiatryint, psychoactives, publications, quantumrep, quaternary, qubs, radiation, reactions, recycling, regeneration, religions, remotesensing, reports, reprodmed, resources, rheumato, risks, robotics, ruminants, safety, sci, scipharm, seeds, sensors, separations, sexes, signals, sinusitis, skins, smartcities, sna, societies, socsci, software, soilsystems, solar, solids, sports, standards, stats, stresses, surfaces, surgeries, suschem, sustainability, symmetry, synbio, systems, taxonomy, technologies, telecom, test, textiles, thalassrep, thermo, tomography, tourismhosp, toxics, toxins, transplantology, transportation, traumacare, traumas, tropicalmed, universe, urbansci, uro, vaccines, vehicles, venereology, vetsci, vibration, viruses, vision, waste, water, wem, wevj, wind, women, world, youth, zoonoticdis 

%---------
% article
%---------
% The default type of manuscript is "article", but can be replaced by: 
% abstract, addendum, article, book, bookreview, briefreport, casereport, comment, commentary, communication, conferenceproceedings, correction, conferencereport, entry, expressionofconcern, extendedabstract, datadescriptor, editorial, essay, erratum, hypothesis, interestingimage, obituary, opinion, projectreport, reply, retraction, review, perspective, protocol, shortnote, studyprotocol, systematicreview, supfile, technicalnote, viewpoint, guidelines, registeredreport, tutorial
% supfile = supplementary materials


%\documentclass[journal=mamobx,manuscript=article]{achemso}

%\usepackage{chemformula} % Formula subscripts using \ch{}
%\usepackage[T1]{fontenc} % Use modern font encodings

%\newcommand*\mycommand[1]{\texttt{\emph{#1}}}


\usepackage{natbib}
\usepackage{amssymb}
\usepackage{graphicx}
\usepackage{epstopdf}
\usepackage{amsmath}
\usepackage{latexsym}
%\usepackage{verbatim}
%\usepackage{color}
%\usepackage{ulem}
%\usepackage{lipsum}
%\usepackage{setspace}
\newcommand{\Rev}[1]{\textcolor{black}{#1}}
\newcommand{\Com}[1]{\textcolor{black}{#1}}

\usepackage{caption}
% Redefine the table numbering style
\renewcommand{\thetable}{S\arabic{table}}
\renewcommand{\theequation}{S\arabic{equation}}
% Redefine the figure counter to include an "S" prefix
\makeatletter
\renewcommand{\thefigure}{S\arabic{figure}}
\@addtoreset{figure}{section}
\makeatother
%\newcommand*\mycommand[1]{\texttt{\emph{#1}}}


%\begin{document}   %APS
%  LaTeX support: latex@mdpi.com 
%  For support, please attach all files needed for compiling as well as the log file, and specify your operating system, LaTeX version, and LaTeX editor.

%----------
% submit
%----------
% The class option "submit" will be changed to "accept" by the Editorial Office when the paper is accepted. This will only make changes to the frontpage (e.g., the logo of the journal will get visible), the headings, and the copyright information. Also, line numbering will be removed. Journal info and pagination for accepted papers will also be assigned by the Editorial Office.

%------------------
% moreauthors
%------------------
% If there is only one author the class option oneauthor should be used. Otherwise use the class option moreauthors.

%---------
% pdftex
%---------
% The option pdftex is for use with pdfLaTeX. If eps figures are used, remove the option pdftex and use LaTeX and dvi2pdf.

%=================================================================
% MDPI internal commands
\firstpage{1} 
\makeatletter 
\setcounter{page}{\@firstpage} 
\makeatother
\pubvolume{19}
\issuenum{20}
\articlenumber{2928}
\pubyear{2024}
\copyrightyear{2024}
\externaleditor{Academic Editors: Fang-Chi Hsu, Shu-Ling Huang and Chi-Ping Li}
\datereceived{21 September 2024} 
\daterevised{9 October 2024}
\dateaccepted{10 October 2024} 
\datepublished{18 October 2024} 
%\datecorrected{} % Corrected papers include a "Corrected: XXX" date in the original paper.
%\dateretracted{} % Corrected papers include a "Retracted: XXX" date in the original paper.
\hreflink{https://doi.org/10.3390/\linebreak polym16202928} % If needed use \linebreak
%\doinum{}
%------------------------------------------------------------------
% The following line should be uncommented if the LaTeX file is uploaded to arXiv.org
%\pdfoutput=1

%=================================================================
% Add packages and commands here. The following packages are loaded in our class file: fontenc, inputenc, calc, indentfirst, fancyhdr, graphicx, epstopdf, lastpage, ifthen, lineno, float, amsmath, setspace, enumitem, mathpazo, booktabs, titlesec, etoolbox, tabto, xcolor, soul, multirow, microtype, tikz, totcount, changepage, attrib, upgreek, cleveref, amsthm, hyphenat, natbib, hyperref, footmisc, url, geometry, newfloat, caption

%=================================================================
%% Please use the following mathematics environments: Theorem, Lemma, Corollary, Proposition, Characterization, Property, Problem, Example, ExamplesandDefinitions, Hypothesis, Remark, Definition, Notation, Assumption
%% For proofs, please use the proof environment (the amsthm package is loaded by the MDPI class).

%=================================================================
% Full title of the paper (Capitalized)
\Title{Kinetics of Polyampholyte Dimerization: Influence of \mbox{Charge Sequences}}

% MDPI internal command: Title for citation in the left column
\TitleCitation{Kinetics of Polyampholyte Dimerization: Influence of Charge Sequences}

% Author Orchid ID: enter ID or remove command
\newcommand{\orcidauthorA}{0000-0002-5359-0687} % Add \orcidA{} behind the author's name
\newcommand{\orcidauthorB}{0000-0003-1272-763X} % Add \orcidB{} behind the author's name

% Authors, for the paper (add full first names)
\Author{Seowon Kim %MDPI: Please carefully check the accuracy of names and affiliations.
 $^{1}$, Nam-Kyung Lee $^{1,}$* \orcidA{}, Youngkyun Jung $^{2,}$ and Albert Johner $^{3,}$*\orcidB{}}%MDPI: Corresponding author is different from the submitting system. Please confirm which one is correct.

%MDPI: For Korean authors, the name format should be as uniform as possible
%\longauthorlist{yes}

% MDPI internal command: Authors, for metadata in PDF
\AuthorNames{Seowon Kim, Nam-Kyung Lee, Youngkyun Jung, and Albert Johner}

% MDPI internal command: Authors, for citation in the left column
\AuthorCitation{Kim, S.; Lee, N.-K.; Jung, Y.; Johner, A.}
% If this is a Chicago style journal: Lastname, Firstname, Firstname Lastname, and Firstname Lastname.

% Affiliations / Addresses (Add [1] after \address if there is only one affiliation.)
\address{%
$^{1}$ \quad Department of Physics and Astronomy, Sejong University, Seoul 05006,  Republic of Korea{; kxc926@naver.com} %MDPI: We added the email addresses here according to the submitting system. Please confirm.
\\
$^{2}$ \quad Supercomputing Center, Korea Institute of Science and Technology Information, \mbox{Daejeon 34141, Republic of Korea}; yjung@kisti.re.kr \\
$^{3}$ \quad Institut Charles Sadron CNRS-Unistra, 6 rue Boussingault, 67083 Strasbourg, CEDEX, France\\
}


% Contact information of the corresponding author
\corres{Correspondence: lee@sejong.ac.kr (N.-K.L.); albert.johner@ics-cnrs.unistra.fr (A.J.)}

\begin{document}


\section{Theory}

\subsection{Dimerization Kinetics from the  Statistics of the Distance between the  Centers of Mass of the Two Unimers: Fokker-Planck Type Approach}
 The random variable considered is the center to center  distance ${\bf r}$ of the two unimers.
 The conservation law of the probability density P( {\bf r}) reads:
 \begin{equation}
 \frac{\partial P}{\partial t} + \nabla \cdot{\bf j} = 0
 \end{equation}
 where the probability current ${\bf j}$ is here:
 \begin{equation}
 {\bf j} = -D\frac{\partial{P}}{\partial{\bf r}} - D P\frac{\partial V}{\partial{\bf r}}
 \end{equation}
 
 The friction enters the problem when  the centers of mass of both unimers move and experience position fluctuations. The center-to-center distance experiences the double fluctuation and hence the diffusion constant $D$ above is taken twice that of one unimer. We assume that the probability has spherical symmetry and only depends on the radial coordinate $r$ rather than on ${\bf r}$. 
 
 The average time for going from the dimer state to the unimer state can be estimated from the Fokker-Planck (FP) equation. We consider the system at the free energy minimum (shell) on the dimer side at location $r_2$ (state (2)) and calculate its average first passage time at the minimum on the unimer side (state (1)) located at position $r_1$ (Fig. 7). 
We choose to proceed with the Laplace transformed Fokker-Planck (FP) equation with $s$ the conjugate of  $D t$. 
 \begin{equation}
s \tilde{P} -P(t=0) + \nabla_r \cdot {\tilde j} = 0
 \end{equation}
 Here and below $\tilde{f}(s)$ designates the Laplace transform (LT) of $f(t)$.
 For a start in state (2) : $P(t=0) = \frac{\delta(r-r_2)}{4\pi {r_2}^2}$, further state (1) is adsorbing, $P(r_1)=0$, to describe the first passage time statistics at state (1). 
 
 To assess the moments of the first passage time distribution we expand $\tilde P$ and $\tilde j$ in powers of $s$ around $s=0$.
 $ \tilde P = {P_0} + s {P_1} + ...$ and $\tilde j = {j_0} + s {j_1} + ...$
The average first passage time at state (1) is  defined as $ \langle t\rangle = \int_0^\infty { t 4 \pi r_1^2 j(r_1)}$ and  obtained as $ -4\pi r_1^2 {j_1(r_1)}$.

The first terms of the expansions of $\tilde j$ and $\tilde P$  follow  from the LT of the FP equation. The lowest order current ${j_0}$ conserves flux on either side of the shell of radius $r_2$. No probability flows into $r=0$, all probability ultimately flows into the adsorbing shell of radius $r_1$.  As a consequence, $j_{0<} = 0, (r<r_2)$,  $j_{0>} = \frac{1}{4\pi r^2}, (r>r_2)$, which also ensures the proper discontinuity on the $r_2$-shell.
From this, $P_0$ is obtained by integration of the first order equation defining the probability current where $\nabla \leftrightarrow \frac{{\rm d}} {{\rm d} r} + \frac{2}{r}$.  As a result, we have: $P_{0<}(r) = -e^{-V(r)} \int_{r_1}^{r_2}{ \frac{e^{V(r')}}{4\pi r'^2}{\rm d}r'}$ and $ P_{0>} = - e^{-V(r)} \int_{r_1}^r{ \frac{e^{V(r')}}{4\pi r'^2}{\rm d}r'}$, where we have taken into account that $P_{0>}(r_1)=0$ and the continuity of $P_0$ at $r_2$. Note the Boltzmann type distribution in the no current region ($r<r_2$) and that the probability density vanishes beyond the adsorbing shell enclosing the source.

The next order term, $j_1$, in the current is obtained from the FP equation in the same way as $j_0$, but with the Dirac distribution source term replaced by $s P_0$.  
The expression for $j_1(r)$ is given by $j_1(r)= \frac{1}{r^2}\int_0^r{P_0(r') r'^2 {\rm d}r'}$, where the lower bound in the integral is set to zero to avoid singularities at $0$. The sought mean first passage time (dimer dwell time) is obtained as:
\begin{equation}
\langle t_d\rangle =  \int_0^{r_1}{P_0(r') 4\pi r'^2 {\rm d} r'},
\end{equation}
 where $P_0$ is piecewise defined above.
 
 In the same way we may calculate the first passage time at state (2) when starting in state (1). In contrast to the previous case the adsorbing shell of radius $r_2$ does not enclose the source on the shell of radius $r_1$ (also the center $r=0$ is screened by the the adsorbing shell). We hence introduce a reflecting shell at $\cal{L}$ enclosing the system. Making the proper adjustments we arrive at $P_{0>}, (r>r_1)$, $P_{0<}, (r<r_1)$, along with the expression for the mean first passage time (unimer dwell time):
 \begin{eqnarray}
 P_{0>}(r) &=& e^{-V(r)} \int_{r_2}^{r_1}{ \frac{e^{V(r')}}{4\pi r'^2}{\rm d}r'}; \,(r>r_1)\\
 P_{0<}(r) &=&  e^{-V(r)} \int_{r_2}^r{ \frac{e^{V(r')}}{4\pi r'^2}{\rm d}r'}; \,(r<r_1)\\
 \langle t_u\rangle &=&  \int_{r_2}^{\cal L}{P_0(r') 4\pi r'^2 {\rm d} r'}.
 \end{eqnarray}
 
 \subsection{Dimer dwell time and bound/unbound block transitions: a toy model}
 
 We consider a block initially bound to the other chain inside a dimer and want to describe its state either closed (bound to the other chain) or open (free or bound  to its own chain) at time $t$. This is done in terms of the dwell time distribution in either state $p_1(t)$ for the closed state and $p_2(t)$ in the open state.
 Using LT with respect to time (see above) to reduce convolutions to ordinary products, the probability for the block to be in the open state and close state when starting out from the close state read  respectively:
 \begin{equation}
 \tilde p_{( c\vert c)} = \frac{1}{s} (1-\tilde{p_1})\frac{1}{1 - \tilde{p_1}\tilde{p_2}} \quad\mbox{and} \quad \tilde p_{( o\vert c)} = \frac{1}{s} (1-\tilde{p_2})\frac{\tilde{p_1}}{1 - \tilde{p_1}\tilde{p_2}}. 
 \end{equation}
 The final state is either closed or open and these two probabilities add up to $1/s$ (1 in direct space).
 From the simulations we obtained the two first moments of the dwell time distributions which yield the large time/small expansions: $\tilde{p_1} = 1-s \langle t_1 \rangle +\frac{s^2}{2}  \langle t_1^2 \rangle$ and similarly for $\tilde{p_2}$ with index 2 in place of index 1.
 We are interested in the long time/small-$s$ limits which can be cast in the form:
 \begin{equation}
\tilde p_{(o\vert c)} = \frac{\langle{t_2}\rangle}{s (\langle{t_1}\rangle+\langle{t_2}\rangle)}-\frac{2 \langle{t_1}\rangle^2 \langle{t_2}\rangle+\langle{t_1}\rangle
   \langle{t_2^2}\rangle-\langle{t_1^2}\rangle \langle{t_2}\rangle}{2 (\langle{t_1}\rangle+\langle{t_2}\rangle)^2}  + O\left(s\right).
   \label{pocExpansion}
 \end{equation}
 The next order $\sim s$  involves the $\sim s^3$ term in the $\tilde p_1$, $\tilde p_2$ expansion.
  Provided the constant term in Eq.~\ref{pocExpansion} is negative, which is likely,  the expansion can be cast as $\tilde{p}_{( o\vert c)} \sim \frac{\langle t_2\rangle}{\langle t_1\rangle +\langle t_2\rangle}\frac{\tau_c^{-1}}{s(\tau_c^{-1} + s)}$ or in direct space: 
 \begin{eqnarray}
  \label{pco}
 p_{( o\vert c)}(t) &\sim& \frac{\langle t_2\rangle}{\langle t_1\rangle +\langle t_2\rangle}\left( 1- e^{-t/\tau_c}\right)\nonumber\\ 
 \tau_c &=& \frac{2 \langle{t_1}\rangle^2 \langle{t_2}\rangle+\langle{t_1}\rangle
   \langle{t_2^2}\rangle-\langle{t_1^2}\rangle \langle{t_2}\rangle}{2 (\langle{t_1}\rangle+\langle{t_2}\rangle)\langle{t_2}\rangle}.
 \end{eqnarray}
  The asymptotic value corresponds to the equilibrium probability $P_{eq2}$ of the open state according to ergodicity while the final relaxation time $\tau_c$ is a combination of the first two moments of the dwell time distributions $p_1$ and $p_2$. 
 If the constant term in Eq.~\ref{pocExpansion} were positive, the above would apply to $\tilde p_{(c\vert c)}=1/s -\tilde p_{(o\vert c)}$. Only the approach to the asymptote is described here. 
 As $p_{(c\vert c)}$ starts out from unity and approaches its asymptote from below, it would exhibit an undershoot before settling at the asymptotic value.
 Similar forms are obtained for other conditional probabilities and the equilibrium probability only depends on the final state whilst the relaxation functions need to be explicitly calculated.
 Most important here are $p_{(o\vert c)}$ and $p_{(o \vert o)}$.
 \begin{equation}
\tilde p_{(o\vert o)} = \frac{\langle{t_2}\rangle}{s (\langle{t_1}\rangle+\langle{t_2}\rangle)}+\frac{2 \langle{t_1}\rangle \langle{t_2}\rangle^2-\langle{t_1}\rangle
   \langle{t_2^2}\rangle+\langle{t_1^2}\rangle \langle{t_2}\rangle}{2 (\langle{t_1}\rangle+\langle{t_2}\rangle)^2}  + O\left(s\right).
   \label{pooExpansion}
 \end{equation}
Typically the constant is expected to be positive.   As a consequence, we obtain $p_{(o\vert o)}$ from  $p_{(c\vert o)}$ as:
\begin{equation}
p_{(o\vert o)}= \frac{\langle{t_2}\rangle}{ \langle{t_1}\rangle+\langle{t_2}\rangle} + \frac{\langle{t_1}\rangle}{\langle{t_1}\rangle+\langle{t_2}\rangle} \exp{-t/\tau_o}
\label{poo}
\end{equation}
 where:
 \begin{equation}
 \tau_o = \frac{2 \langle{t_1}\rangle \langle{t_2}\rangle^2 + \langle{t_2}\rangle
   \langle{t_1^2}\rangle-\langle{t_2^2}\rangle \langle{t_1}\rangle}{2 (\langle{t_1}\rangle+\langle{t_2}\rangle)\langle{t_1}\rangle}.
 \end{equation}
 It so happens that   asymptotic expressions for both $p_{(o\vert c)}$ and $p_{(o\vert o)}$ also give the correct value for $t=0$ and may give a fair description over the whole $t$-range.  However, the expressions for $\tau_c$ (Eq.~\ref{pco}) and $\tau_o$ (Eq.~\ref{poo}) are not immediately transparent. To fix the idea, we may refer to exponential distributions, where the average of the square is twice the square of the average.  This relation approximately holds for the simulation data (though we are not yet implying that exponential distributions for the block dwell times) and leads to the much simpler expression: $1/\tau_c=1/\tau_o= 1/\langle{t_1}\rangle+1/\langle{t_2}\rangle$.  

 Consider a dimer with all its $n$ blocks initially closed. Assuming that the blocks are statistically independent, the probability for them to be all open at time $t$ reads: $P_{\{( o\vert c)\}}(t) = \Pi_{i=1}^n {P_{eq2}}_{\vert i}(1 - e^{-t/\tau_i})$. We will come back on this assumption below.
  The first passage time distribution for all blocks being open $ \tilde P_{\{( o\vert c)\}}^f$ obtains from the Dyson equation. In LT:
\begin{equation}
 \tilde P_{\{( o\vert c)\}}^f = \frac{\tilde P_{\{( o\vert c)\}}}{1 + \tilde P_{\{( o\vert o)\}}}
\label{Dyson}
 \end{equation}
 where $P_{\{( o\vert o)\}}(t)$ is the conditional probability that all blocks are again open after time $t$.
At asymptotically large times the first passage event contributes little to the overall passage and we expect $1$ to be negligible  in the denominator of Equation~(\ref{Dyson}). Conversely, if we were to keep only the term $1$, the associated average first passage time would diverge. 
As the direct space terms are all exponential in the numerator and denominator in Equation~(\ref{Dyson}), it becomes straightforward  to proceed and get $\tilde P_{\{(o\vert c)\}}^f$. Below we give the average first passage time $\langle t_f\rangle$ when all blocks are open simultaneously:
\begin{equation}
\label{tf}
\begin{aligned}
\langle t_f\rangle = &\sum_{\rm blocks} \tau_c^{(i)} - \sum_{\rm pairs\,of\,blocks} (1/\tau_c^{(i)} + 1/\tau_c^{(j)})^{-1} + \hdots + \\  
&\sum_{\rm blocks}\frac{\langle t_1\rangle^{(i)}}{\langle t_2\rangle^{(i)}} \tau_o^{(i)} + \sum_{\rm pairs\,of\,blocks} \frac{\langle t_1\rangle^{(i)}}{\langle t_2\rangle ^{(i)}} \frac{\langle t_1\rangle^{(j)}}{\langle t_2\rangle ^{(j)}}(1/\tau_o^{(i)} + 1/\tau_o^{(j)})^{-1} +\hdots
\end{aligned}
\end{equation}
The sum in the first line is alternating and generated by the numerator in Eq.~\ref{Dyson}, while the  sum in the last line is not alternating, and is generated by the denominator, where the first term ($1$) is neglected. The time $\langle t_f\rangle$ is not necessarily dominated by the first term of either sum.

It is more natural to start out from the equilibrium distribution of closed and open states which leads to the average first passage time at the all-open state:
\begin{equation}
\label{tfeq}
\begin{aligned}
\langle t_f\rangle &=\sum_{\rm blocks} {\frac{\langle t_1\rangle^{(i)}}{\langle t_1\rangle^{(i)}+\langle t_2\rangle^{(i)}}(\tau_c^{(i)}-\tau_o^{(i)})} \\ &-\sum_{\rm pairs\,of\,blocks} {\frac{\langle t_1\rangle^{(i)}}{\langle t_1\rangle^{(i)}+\langle t_2\rangle^{(i)}}\frac{\langle t_1\rangle^{(j)}}{\langle t_1\rangle^{(j)}+\langle t_2\rangle^{(j)}}\times \tau_{ij}} + \hdots  \\ &+\sum_{\rm blocks}\frac{\langle t_1\rangle^{(i)}}{\langle t_2\rangle^{(i)}} {\tau_o^{(i)}} + \sum_{\rm pairs\,of\,blocks} \frac{\langle t_1\rangle^{(i)}}{\langle t_2\rangle ^{(i)}}\frac{\langle t_1\rangle^{(j)}}{\langle t_2\rangle ^{(j)}}(1/\tau_o^{(i)} + 1/\tau_o^{(j)})^{-1} +\hdots
\end{aligned}
\end{equation}
where $\tau_{ij}=(1/\tau_c^{(i)} + 1/\tau_c^{(j)})^{-1} + (1/\tau_o^{(i)} + 1/\tau_o^{(j)})^{-1}- (1/\tau_o^{(i)} + 1/\tau_c^{(j)})^{-1}-(1/\tau_c^{(i)} + 1/\tau_o^{(j)})^{-1} $  
 and the last line generated by the denominator  in Eq.~\ref{Dyson} is unchanged. Note that among the terms listed in Eq.~\ref{tfeq}, only the contribution of the denominator survives for exponential block dwell time distributions.
 
 We use operational definitions of the dimer state and unimer state which are based on the number of contacts (simulations) or on the separation between the centers of mass of the two unimers (FP equation). When all blocks are open for the first time it is very likely that one of them closes within a very short time span. If we do not want to count these very short lived dissociated states which may further be held by simple monomer contacts, we may ask for the all-open state to last at least for a time $t_S$. For each block this criterion involves the survival probability $S_o$ in the open state, $S_o(t) = 1-\int_0^t {p_2(t'){\rm d} t'}$. The long time asymptotics of  $S_o(t)$ reads $S_o(t)\sim \frac{2 \langle t_2\rangle^2}{\langle t_2^2\rangle}\exp{(-  \frac{2 \langle t_2\rangle}{\langle t_2^2\rangle}\,t)}$. This asymptotic law does not extrapolate to unity for vanishing time except for exponential $p_2(t)$ distribution, where the characteristic decay time further reduces to $\langle t_2\rangle$. Assuming that the blocks are independent, the probability for all blocks to remain open after time $t_S$ is the product of the individual survival probabilities.
 \begin{equation}
 \prod_{i} S_o^{i} = \left(\prod_{i}  \frac{2( \langle t_2\rangle^{(i)})^2}{\langle (t_2)^2\rangle^{(i)}}\right) \exp( - t_S \sum_{i} {\frac{2 \langle t_2\rangle^{(i)}}{\langle t_2^2\rangle^{(i)}}})
 \end{equation}
 where the index $(i)$ runs over the blocks.
 Depending on the prescribed time $t_S$  a large multiplicative factor may apply to $\langle t_f\rangle$ given in Equations~(\ref{tf}) and~(\ref{tfeq}).

Throughout we assumed blocks to behave independently. In the very opposite case of strongly coupled  blocks,  longer blocks  may trigger  the switching of shorter ones and the global opening time would be reduced. Long blocks dominate the opening dynamics in both  independent and coupled blocks. Results should remain similar.

\newpage


 \section{Molecular Dynamics Simulation Description}
 
In the molecular dynamics simulations, we consider  a system of PA chains with a well defined charge sequence in weakly poor solvent condition, with no added salt. 
\Com{Each PA is modeled as a bead-spring chain consisting of $N$ = 100 monomers, each with a diameter $\sigma$ (approximately equal to the average bond length $b$).} 
 All considered sequences for the dimerization study bear net charges of $Q$ = 8.  The electro-neutrality is imposed by counterions compensating the net charge on the PA backbones.
 Counterion condensation effect does not play a major role in the density condition we considered, albeit some charge regulation occurs.

The motion of beads is described by the following equation with the total energy $U = U_{\text{LJ}} + U_{\rm C}+U_{\rm FENE}$,
\[
m\frac{d{\bf v}_i(t)}{dt}= - \zeta \frac{\partial {\bf r}_i}{\partial t}  -\frac{d U}{d{\bf r}_i} +{\bf f}^R(t),
\]
 where $\zeta$ is the frictional coefficient and $m$ is the mass of the bead. 
 Here, ${\bf r}_i$ and ${\bf v}_i$ are the position and the velocity of particle $i$, respectively.
 The Gaussian random force {\bf f}$^R$ has zero average  $\langle {\bf f} ^R(t) \rangle = 0$ and correlations $\langle {\bf f}^R(t)\cdot{\bf f}^R(t') \rangle = 6 k_{\rm B}T \zeta  \delta(t-t')$ set the temperature of the system.  
 The temperature is set to $T = T_0$ such that $k_{\rm B}T_0 = 1$ and we measure energy in thermal unit $k_{\rm B}T_0$. 
 Additionally, we set $\zeta$  =  1.0 $m \tau^{-1}$  where $\tau = (m \sigma^2/k_{\rm B}T)^{1/2}$ is the characteristic time scale.
 Two charged particles interact via the Coulomb potential $U_{\rm C}(r_{ij}) = z_i z_j \frac{l_{\rm B}}{r_{ij}} k_{\rm B}T$, where $z_i$ and $z_j$ are the charge valence of particle $i$ and $j$, and $r_{ij}$ denotes the center-to-center distance between $i$ and $j$ particles.  
The strength of electrostatic interactions is determined by the Bjerrum length $l_{\rm B}$.  In our simulations for PAs, we set  $l_{\rm B} = 3 \sigma$ at $T_0$.  
The long-range electrostatic interactions are calculated by the particle-particle-particle-mesh (PPPM) method implemented in LAMMPS software package~\cite{plimpton1995fast}.
 
The chain connectivity is ensured by the finite extension nonlinear elastic (FENE) potential $U_{\rm FENE}$ between two consecutive beads~\cite{chae2022partially}
$U_{FENE}(r) = -0.5k r_0^2 \ln[1-(r/r_0)^2]$, where the spring constant is taken as $k=30k_{\rm B}T/\sigma^2$ and the maximum bond length as $r_0=1.5\sigma$.    \Com{With this potential, the equilibrium bond length is 1.004$\pm$0.002 $\sigma$, indicating minimal deviation from the average bond length.}

The excluded volume interactions are modeled by the truncated-shifted Lennard-Jones(LJ) potential: $U_{\text{LJ}}(r_{ij}) = 4 \epsilon_{\rm LJ} [(\sigma/r_{ij})^{12} - (\sigma/r_{ij})^6-(\sigma/r_c)^{12} + (\sigma/r_c)^6]$ for $r_{ij} < r_c$ and $0$ elsewhere. 
Here $\epsilon_{\rm LJ}$  represents the strength of the LJ potential.
% \sout{and $r$ denotes the center-to-center distance between two interacting particles.}
In simulations of random PAs, the value of the interaction parameter is set to $\epsilon_{\rm LJ} = 0.6$ 
and the cutoff distance $r_c$ is set to $2.5\sigma$  for monomer-monomer interactions  so that polymers are in moderately poor solvent condition. 
For monomer--counterion and counterion--counterion interactions, we set the interaction parameter  $\epsilon_{\rm LJ} = 1.0$ and the cut off distance $2^{1/6}\sigma$, which leads to  purely repulsive interactions. 

We integrated  the equation of motion using the velocity Verlet algorithm with an integration time step $\delta t = 0.005\tau$. 
 We first performed $10^7$ integration steps (= $5 \times 10^4 \tau$) in order for the mean square radius of gyration of the chain to relax to its equilibrium values for two chain simulations. 
After equilibration, we ran additional $2.4 \times 10^8$ 
 integration steps  (=  $1.2 \times 10^6 \tau$) and collected data every  $10^3$ time steps (= 5 $\tau$) for two chain simulations. 
%Longer equilibration times are applied for four chain and fifty chain simulations,  which  were performed for  $10^8 \delta t = 5.0 \times10^5 \tau$ and $10^6 \tau$.   


\newpage
\section{Kinetics of PA Dimerization}


\subsection{Moment of Inertia Tensor, Eigenvalues}

To study the shapes of a dimer consisting of $2N$ monomers, we calculate the three principal moments of inertia for a given configuration of the dimer, which are obtained from the moment of inertia tensor

\[
I_{ij}=\frac{1}{2N} \sum_{\alpha=1}^{2N} m_{\alpha} \left[ \delta_{ij} \left( \sum_{k=1,2,3} x_{\alpha k}^2 \right) - x_{\alpha i}\, x_{\alpha j} \right],
\]
where $i, j= 1, 2, 3$ and $x_{\alpha k}$ represents the position of a $\alpha$-monomer relative to the center of mass of the dimer. 

We recorded three real eigenvalues, denoted as $\lambda_1 \leq \lambda_2 \leq \lambda_3$, at a given time from the moment of inertia tensor.  
The time averaged values are reported in Fig. 2, where $\lambda_3 (\lambda_1)$ represents the time-averaged value of the largest (smallest) eigenvalue.


\begin{table}[h]
\caption{Eigenvalues $\lambda_1$,$\lambda_2$, and $\lambda_3$ for the conformations shown in Fig. 1. In (a) and (b), the conformations are labeled as 1, 2, and 3 from left to right.}
\begin{center}
\begin{tabular}{c|c|ccc}
\hline
Sequence &   timestep &  $\lambda_1$ & $\lambda_2$ & $\lambda_3$\\
\hline
\hline
17     &  a-1  &    6.08 &  19.18 & 20.31\\
& a-2&     6.19 &  22.28  &  22.80\\
     &  a-3  &     8.83  &  9.52 & 13.26\\
          \hline
29     &  b-1  &   8.20  &  9.09 & 12.21\\
 & b-2  &   6.90 &  20.58 & 23.52\\
    & b-3   &  7.67  & 12.94 & 16.79\\
  
\hline
46    & c &    7.43  & 10.65 & 11.99\\
\hline
\end{tabular}
\end{center}
\label{table3}
\end{table}

\newpage

\subsection{Dimerization and Dissociation}

\begin{figure}[H]
\begin{adjustwidth}{-\extralength}{0cm}
\centering %% If there is a figure in wide page, please release command \centering
 \includegraphics[width=15cm]{FigureS1.png}
\end{adjustwidth}
 \caption{Snapshots illustrating association and dissociation processes of two PA chains (seq.39). 
  Each shown process spans approximately $3000 \tau$. The two unimers are distinguished by pink and green colors.  White spheres indicate counterions.}
\end{figure}

\newpage
\subsection{Potential Profiles}


\begin{figure}[H]
%\includegraphics[width=4cm]{FEA1B21.png}\includegraphics[width=4cm]{FE_B3.png}\includegraphics[width=4cm]{FEQ10.png}\\\\

\begin{adjustwidth}{-\extralength}{0cm}
\centering %% If there is a figure in wide page, please release command \centering
\includegraphics[width=15cm]{FigureS2.png}
\end{adjustwidth}
%\includegraphics[width=15cm]{Q10_3seqs_0.png}
\caption{(a) Potential profiles for representative sequences of  $Q$ = 8 and CNC = 5,  seq.13 (A1, $(-4)\times1$,$(-2)\times 3$), seq.23 (B2,$(-3)\times2$,$(-2)\times1$) and seq.48(B1,$(-3)\times1$,$(-2)\times2$).
(b) Potential profiles for three sequences, seq.16, seq.17, and seq.29 belonging to Group B3 $
((-3)\times 3$).  The CNC values for these sequences are 4, 5, and $-1$, respectively.      
(c) The landscape of three sequences with $Q$ = 10 are shown for comparison: sequence $a$ ($(-4)\times1$) and sequence $b$ and $c$ ($(-2)\times 3$). (d) These three sequences from (c) are shown below.
The center-to-center distances $r$ are chosen as reaction coordinates.
}
\label{FEbarrier}
\end{figure} 

We evaluate the potential profiles for three sequences that share the same CNC value (CNC = 5) but exhibit varying levels of blockiness. Sequence 13, characterized by high blockiness, displays the slowest switching kinetics (long dissociation times), which corresponds to the largest energy barrier for dissociation. This analysis of sequences with the same CNC value but different blockiness levels underscores the significant impact of block structure on switching kinetics.
Furthermore, we compare the potential profiles of three sequences within the same B3 group but with different CNC values. The unimer and dimer states of seq.29, with CNC = $-1$, are expected to be more compact and stable, leading to a higher energy barrier.
Finally, the energy landscapes of three sequences with larger net charges ($Q$ = 10) are noticeably shifted, indicating a preference for unimer states.


\begin{adjustwidth}{-\extralength}{0cm}
%\centering %% If there is a figure in wide page, please release command \centering
\reftitle{References}
\begin{thebibliography}{2}
\bibitem{plimpton1995fast}
Plimpton, S. Fast parallel algorithms for short-range molecular dynamics. {\it J. Comput. Phys.} {\bf 1995}, {\it 117}, 1--19.  Also see http://lammps.sandia.gov.

\bibitem{chae2022partially}
Chae, M. -K.; Lee, N. -K.;  Jung, Y.; Johner, A.; Joanny, J. F.  Partially globular conformations from random charge sequences. {\it ACS Macro Lett.} {\bf 2022}, {\it 11}, 382-386.
\end{thebibliography}
\end{adjustwidth}

 \end{document}
